# Supplementary material for: Knockdown of ZBTB11 impedes R‐loop elimination and increases the sensitivity to cisplatin by inhibiting DDX1 transcription in bladder cancer
Source: Cell Prolif. 2022 Aug 26;55(12):e13325. doi: 10.1111/cpr.13325 (PMC9715355; doi:10.1111/cpr.13325)
Supplement: Supplementary file 4 — Supplementary Table S4 Differential gene expression results across RNAseq data [file CPR-55-e13325-s002.csv]

gene_id	gene_name	sgNC_count	sg3_count	sg4_count	sg9_count	sg3 vs sgNC_log2FoldChange	sg3 vs sgNC_pvalue	sg4 vs sgNC_log2FoldChange	sg4 vs sgNC_pvalue	sg9 vs sgNC_log2FoldChange	sg9 vs sgNC_pvalue
ENSG00000130600	H19	57	7	11	10	-2.988717904	6.02E-06	-2.055325369	0.001027717	-2.761922747	1.15E-05
ENSG00000269293	ZSCAN16-AS1	62	18	18	31	-1.762671573	0.001766661	-1.471510134	0.009030878	-1.26395674	0.016916561
ENSG00000132423	COQ3	73	6	1	0	-3.563157933	7.78E-08	-5.732678406	1.21E-09	-9.332093639	5.04E-13
ENSG00000144908	ALDH1L1	73	23	28	43	-1.646376893	0.002217391	-1.072407257	0.040564395	-1.028886373	0.042633144
ENSG00000184451	CCR10	74	30	20	44	-1.284455169	0.013582069	-1.575133891	0.004943748	-1.015421873	0.045783952
ENSG00000178385	PLEKHM3	77	2	7	12	-5.167518378	1.06E-10	-3.132124582	1.03E-06	-2.935283437	4.54E-07
ENSG00000187867	PALM3	77	38	18	38	-1.001910628	0.04760398	-1.783474931	0.001161167	-1.283468475	0.011358633
ENSG00000231113	AL035587.1	83	38	16	23	-1.109993626	0.027297833	-2.060353657	0.000244075	-2.11256822	0.000109799
ENSG00000108666	C17orf75	86	28	17	21	-1.60003563	0.002059676	-2.024621173	0.000244362	-2.294158621	2.63E-05
ENSG00000128242	GAL3ST1	88	30	11	29	-1.534044367	0.002854696	-2.680636754	7.66E-06	-1.864192376	0.000342766
ENSG00000142856	ITGB3BP	91	28	10	24	-1.681449881	0.001158467	-2.864978538	2.84E-06	-2.184104623	3.42E-05
ENSG00000117697	NSL1	93	44	18	55	-1.063016341	0.030666973	-2.055402284	0.000244215	-1.023641061	0.036223839
ENSG00000105948	TTC26	98	5	7	2	-4.244597671	2.32E-10	-3.479493704	3.28E-08	-5.788748393	4.01E-14
ENSG00000119041	GTF3C3	104	24	14	23	-2.095175841	6.42E-05	-2.576485751	5.53E-06	-2.437570852	6.03E-06
ENSG00000166589	CDH16	108	52	18	62	-1.038092319	0.032896727	-2.270833515	3.89E-05	-1.066692514	0.025758901
ENSG00000147099	HDAC8	119	58	37	63	-1.020682484	0.03315667	-1.375643116	0.006611351	-1.183449559	0.013027163
ENSG00000275882	IKBKGP1	124	31	21	23	-1.981098259	9.52E-05	-2.248784068	2.52E-05	-2.69107389	2.84E-07
ENSG00000135093	USP30	144	67	11	65	-1.087832076	0.020291416	-3.390249821	6.05E-09	-1.413326374	0.002721298
ENSG00000157823	AP3S2	153	42	48	41	-1.847402497	0.000151283	-1.363327855	0.004790017	-2.163768757	1.14E-05
ENSG00000123472	ATPAF1	162	23	16	37	-2.795039999	8.70E-08	-3.023993833	2.70E-08	-2.393752498	1.34E-06
ENSG00000114737	CISH	165	47	40	94	-1.794432553	0.0001919	-1.734531877	0.000386112	-1.07829146	0.017695575
ENSG00000140400	MAN2C1	201	32	24	49	-2.631770622	1.42E-07	-2.753333602	8.10E-08	-2.300801643	1.69E-06
ENSG00000159596	TMEM69	209	68	50	86	-1.603540701	0.00053639	-1.754190474	0.000230501	-1.547249117	0.00073898
ENSG00000241945	PWP2	230	10	2	27	-4.491931561	1.35E-14	-6.460873428	6.54E-18	-3.351696352	7.46E-11
ENSG00000079785	DDX1	247	76	31	56	-1.684228052	0.000238248	-2.682741247	7.70E-08	-2.405821836	3.79E-07
ENSG00000228589	SPCS2P4	257	87	64	113	-1.546738891	0.000644765	-1.696837877	0.000268931	-1.452000769	0.001318736
ENSG00000006530	AGK	259	16	18	18	-3.99175085	2.60E-13	-3.531678566	4.86E-11	-4.104271896	4.19E-14
ENSG00000124222	STX16	267	71	46	112	-1.89451623	3.97E-05	-2.227334594	3.50E-06	-1.519856804	0.000768547
ENSG00000177613	CSTF2T	280	91	79	166	-1.605578837	0.000379092	-1.517129424	0.000872613	-1.021302584	0.020174608
ENSG00000175581	MRPL48	316	22	12	20	-3.822203509	3.32E-13	-4.399030871	7.17E-15	-4.240214042	3.24E-15
ENSG00000114735	HEMK1	325	109	81	59	-1.560437648	0.000535988	-1.696024792	0.000207897	-2.726481898	9.01E-09
ENSG00000284753	EEF1AKMT4	342	97	109	148	-1.802034631	7.37E-05	-1.341727253	0.00272962	-1.475208006	0.000816351
ENSG00000164080	RAD54L2	359	117	85	154	-1.601861011	0.000353294	-1.770063423	9.93E-05	-1.487891515	0.000765465
ENSG00000025434	NR1H3	483	155	146	177	-1.624386712	0.000228001	-1.418318188	0.001255677	-1.715160953	9.83E-05
ENSG00000132394	EEFSEC	573	12	14	36	-5.548283605	3.67E-22	-5.036868844	1.35E-19	-4.254950545	5.27E-17
ENSG00000130299	GTPBP3	690	250	150	390	-1.449627049	0.000771252	-1.893802798	1.91E-05	-1.090515313	0.010314439
ENSG00000149179	C11orf49	750	202	119	148	-1.877302626	1.82E-05	-2.347795086	1.85E-07	-2.607842021	7.34E-09
ENSG00000122386	ZNF205	771	145	125	299	-2.395089787	9.45E-08	-2.316726557	2.57E-07	-1.63379985	0.000154878
ENSG00000143374	TARS2	793	300	228	339	-1.387402597	0.001247869	-1.490785904	0.000557974	-1.493321895	0.000517774
ENSG00000236675	MTX1P1	800	28	26	55	-4.815747605	3.41E-20	-4.630432631	9.58E-19	-4.126784326	5.14E-17
ENSG00000143486	EIF2D	801	391	201	349	-1.019814729	0.016274543	-1.687008159	0.000106272	-1.465876093	0.000641153
ENSG00000134575	ACP2	805	189	191	323	-2.075292306	2.51E-06	-1.767774355	5.25E-05	-1.584709068	0.000232165
ENSG00000027847	B4GALT7	809	198	151	191	-2.015371041	4.53E-06	-2.11372469	1.98E-06	-2.349399204	1.19E-07
ENSG00000185085	INTS5	997	234	200	337	-2.075913836	2.13E-06	-2.009941969	4.58E-06	-1.832085546	2.31E-05
ENSG00000176715	ACSF3	1019	14	3	22	-6.158415423	4.49E-27	-8.048363008	1.23E-31	-5.792400633	3.48E-26
ENSG00000136463	TACO1	1022	150	73	178	-2.752756103	1.19E-09	-3.498297576	1.81E-13	-2.788160754	6.77E-10
ENSG00000144524	COPS7B	1132	447	344	496	-1.325699633	0.001804669	-1.411055383	0.000957241	-1.457870337	0.000625575
ENSG00000108591	DRG2	1215	200	98	257	-2.587550379	6.72E-09	-3.323505046	1.12E-12	-2.508145334	1.56E-08
ENSG00000160445	ZER1	1516	456	371	758	-1.718303803	5.99E-05	-1.723430027	5.92E-05	-1.267509052	0.00262379
ENSG00000214160	ALG3	1941	618	425	698	-1.636338097	0.00012089	-1.88394313	1.18E-05	-1.742964254	4.42E-05
ENSG00000131043	AAR2	2298	755	629	838	-1.591085138	0.000177722	-1.562031673	0.000232423	-1.722853776	5.13E-05
ENSG00000213015	ZNF580	2302	726	688	866	-1.650091642	0.000104507	-1.435213986	0.000691886	-1.677953507	7.89E-05
ENSG00000141873	SLC39A3	2309	694	654	893	-1.719494234	5.50E-05	-1.512699812	0.000357441	-1.638047358	0.000112594
ENSG00000179526	SHARPIN	2315	900	722	1317	-1.34830788	0.001357583	-1.37375862	0.001141002	-1.08133895	0.009649975
ENSG00000169718	DUS1L	4260	776	370	967	-2.441949869	2.05E-08	-3.217821705	1.02E-12	-2.406761323	3.04E-08
ENSG00000149823	VPS51	5827	598	505	731	-3.269680664	4.05E-13	-3.221067328	8.61E-13	-3.26222959	4.33E-13
ENSG00000117528	ABCD3	59	140	108	167	1.259438615	0.008278607	1.177405514	0.014811892	1.231808345	0.008736644
ENSG00000174446	SNAPC5	62	202	151	178	1.716569088	0.000269328	1.589107979	0.000766831	1.252345341	0.007085115
ENSG00000171928	TVP23B	63	278	158	182	2.154018674	4.64E-06	1.631404058	0.000538746	1.261340452	0.007654446
ENSG00000225830	ERCC6	63	172	106	172	1.461739879	0.001947286	1.056043884	0.025758901	1.179873455	0.011349229
ENSG00000165506	DNAAF2	66	186	134	196	1.507571793	0.001319842	1.326924516	0.00489751	1.301182064	0.005356692
ENSG00000104756	KCTD9	70	158	144	179	1.187632294	0.011400064	1.345960284	0.004338831	1.085635952	0.019802616
ENSG00000203705	TATDN3	80	344	227	195	2.117180672	4.40E-06	1.809885103	8.11E-05	1.016706966	0.02682512
ENSG00000152475	ZNF837	81	286	272	332	1.832999007	6.97E-05	2.052790831	8.10E-06	1.766102706	0.000104854
ENSG00000065615	CYB5R4	82	325	171	236	1.99967357	1.37E-05	1.365858379	0.002938606	1.256270203	0.005877796
ENSG00000144034	TPRKB	91	198	168	220	1.135063866	0.01341382	1.190337656	0.009252315	1.005002037	0.026480155
ENSG00000165416	SUGT1	110	317	190	270	1.540484793	0.000561759	1.094577783	0.016080314	1.027037383	0.022030774
ENSG00000138663	COPS4	124	445	301	309	1.856993771	3.14E-05	1.585396973	0.000396808	1.048923975	0.017652065
ENSG00000135317	SNX14	159	453	263	401	1.524327186	0.000524704	1.032440722	0.019817647	1.066376791	0.014867009
ENSG00000164934	DCAF13	162	475	355	391	1.565779354	0.000367299	1.438094306	0.001091751	1.003007723	0.021513207
ENSG00000168275	COA6	163	433	330	447	1.423384203	0.001174506	1.323905095	0.002655736	1.187178883	0.006478351
ENSG00000101132	PFDN4	166	795	506	457	2.273492198	3.19E-07	1.914117394	1.57E-05	1.192795431	0.006441804
ENSG00000136244	IL6	177	377	308	465	1.104853725	0.011313184	1.105623616	0.01187464	1.125319677	0.009961083
ENSG00000134531	EMP1	238	846	406	727	1.843733164	2.35E-05	1.077123095	0.013003729	1.342916302	0.001872862
ENSG00000006652	IFRD1	273	824	554	751	1.607883708	0.000201344	1.327591293	0.002057439	1.191913928	0.005414882
ENSG00000164109	MAD2L1	292	948	541	743	1.713073715	7.17E-05	1.196321	0.005353071	1.079437628	0.01152955
ENSG00000128965	CHAC1	298	597	749	1055	1.016697377	0.01719958	1.636245169	0.000149995	1.555835424	0.000290899
ENSG00000224631	RPS27AP16	387	1028	725	1172	1.423727405	0.000855498	1.212400195	0.004382119	1.330651373	0.00176449
ENSG00000113739	STC2	431	1220	1024	2026	1.515434317	0.000387396	1.555196383	0.000278138	1.964930981	5.28E-06
ENSG00000143222	UFC1	671	2135	1633	1904	1.684251695	7.70E-05	1.58998733	0.000184952	1.236847403	0.003342102
ENSG00000065911	MTHFD2	693	2059	1143	1764	1.585428544	0.000187577	1.028797111	0.014508306	1.080137853	0.010169743
ENSG00000169429	CXCL8	756	3350	2997	2246	2.162103139	5.37E-07	2.29389664	1.21E-07	1.303110047	0.001977661
ENSG00000198431	TXNRD1	1577	3759	2559	4181	1.267685409	0.002460765	1.005379723	0.015865278	1.138947734	0.006363856
